# Supplementary material for: Constructing a Prognostic Model for Non-Small-Cell Lung Cancer Risk Based on Genes Characterising the Differentiation of Myeloid-Derived Suppressor Cells
Source: Int J Mol Sci. 2025 May 14;26(10):4679. doi: 10.3390/ijms26104679 (PMC12111218; doi:10.3390/ijms26104679)
Supplement: Supplementary file 1 [file ijms-26-04679-s001.zip]

Archive with 1 entries (1 files):
- ijms-3594719-supplementary.pdf
